# Supplementary material for: Food Insecurity, Supplemental Nutrition Assistance Program Participation and Cognitive Function Among Middle-Aged and Older Adults: Longitudinal Evidence from the Health and Retirement Study
Source: Nutrients. 2026 Jan 22;18(2):363. doi: 10.3390/nu18020363 (PMC12844725; doi:10.3390/nu18020363)
Supplement: Supplementary file 1 [file nutrients-18-00363-s001.zip]

Archive with 1 entries (1 files):
- nutrients-4070142-supplementary.pdf
